# Supplementary material for: Phase–Amplitude Coupling between Theta Rhythm and High-Frequency Oscillations in the Hippocampus of Pigeons during Navigation
Source: Animals (Basel). 2024 Jan 29;14(3):439. doi: 10.3390/ani14030439 (PMC10854523; doi:10.3390/ani14030439)
Supplement: Supplementary file 1 [file animals-14-00439-s001.zip]

Archive with 1 entries (1 files):
- animals-2750087-supplementary.pdf
